# Supplementary material for: The Involvement of Glycerophospholipids in Susceptibility of Maize to Gibberella Root Rot Revealed by Comparative Metabolomics and Mass Spectrometry Imaging Joint Analysis
Source: Plants (Basel). 2025 May 1;14(9):1376. doi: 10.3390/plants14091376 (PMC12073750; doi:10.3390/plants14091376)
Supplement: Supplementary file 1 [file plants-14-01376-s001.zip › supplementary table.xlsx]

## Sheet: Table S1
Supplementary Table S1. Fungal biomass assay data and analysis in W438 and 335M
		W438(three biological replicates)									335M(three biological replicates)
4 dai		0.211691	0.29309	0.269921	0.129565	0.133363	0.112471	0.183754	0.173128	0.196754	0.369304	0.381752	0.380581	0.497369	0.506699	0.474067	0.385148	0.456212	0.426696
7 dai		0.166247	0.221527	0.223264	0.154885	0.15794	0.151312	0.205767	0.165548	0.170231	0.765122	0.692511	0.631015	0.938999	1.0284	1.02801	0.881277	1.15575	1.03155
10 dai		0.227833	0.234089	0.211042	0.420341	0.486156	0.422166	0.356121	0.335681	0.325515	0.486212	0.455271	0.695352	0.68663	0.654119	0.680606	0.581437	0.628814	0.628733
14 dai		0.421033	0.4068	0.307258	0.382752	0.428139	0.40663	0.415768	0.387725	0.371651	1.2548	1.1806	1.27868	1.00722	1.00425	1.11493	1.15398	1.16448	1.25881
21 dai		0.127304	0.118839	0.107847	0.142796	0.138027	0.156748	0.153756	0.148852	0.164818	2.47985	2.22124	2.49523	2.40226	2.49491	2.31895	2.68119	2.5713	2.29764
		W438			335M
		mean	SD	number	mean	SD	number
4 dai		0.189304	0.0619689	9	0.43087	0.0542221	9
7 dai		0.179636	0.0289241	9	0.905847	0.17704	9
10 dai		0.335438	0.0970162	9	0.610797	0.0872271	9
14 dai		0.391973	0.0368206	9	1.15753	0.101792	9
21 dai		0.139887	0.0187697	9	2.44029	0.144596	9
t test
	Discovery?	P value	Mean of W438	Mean of 335M	Difference	SE of difference	t ratio	df	q value
4	Yes	<.001	0.1893	0.4309	-0.2416	0.02745	8.801	16	<.001
7	Yes	<.001	0.1796	0.9058	-0.7262	0.0598	12.14	16	<.001
10	Yes	<.001	0.3354	0.6108	-0.2754	0.04349	6.332	16	<.001
14	Yes	<.001	0.392	1.158	-0.7656	0.03608	21.22	16	<.001
21	Yes	<.001	0.1399	2.44	-2.3	0.0486	47.33	16	<.001
	P value	Mean of W438	Mean of 335M	Difference	SE of difference	t ratio	df	q value
21	<.001	0.1399	2.44	-2.3	0.0486	47.33	16	<.001
14	<.001	0.392	1.158	-0.7656	0.03608	21.22	16	<.001
7	<.001	0.1796	0.9058	-0.7262	0.0598	12.14	16	<.001
4	<.001	0.1893	0.4309	-0.2416	0.02745	8.801	16	<.001
10	<.001	0.3354	0.6108	-0.2754	0.04349	6.332	16	<.001

## Sheet: Table S2
Supplementary Table S2. Specific primers for gene expression and fungal biomass assay
Gene ID/	Forward	Revers
Primer name
Zm00001eb318230	TGCTAGTACGCTGCTTCATGT	TGATGGGCATTCGACAAGCA
Zm00001eb158360	CGTCGGACTATGAAGGCTCC	CGGGATCTTGTTGTAGGCGT
Zm00001eb158350	ACAGTGATGTCGGCACAGAG	GTTCACCAAAGCAACGTCCC
Zm00001eb359360	CCAACTGGATGGGGTACGTC	CTTTGCTTGTTGAACCGCGA
Zm00001eb054510	ATGTGTGCTACTAGCTGGCG	CCAAGAAGCGAAAAGCAGCA
Zm00001eb190580	CATCCTTAGCCAGTTGGGCA	AAGCCATGCATCCCTCTGAC
Zm00001eb197570	AATAATGGGCGGAGGAAGGG	GTACTTGCCGTAGCGCATCA
Zm00001eb011380	TGCTAGACGACGAACACCAG	GCGGGACTATGCAGAACGAC
Zm00001eb110700	GCCATGTGCATCTTCGGACT	GTAGGACGAGGCGAGCAAAT
Zm00001eb370460	GAATTTTGACGCATGGCGCT	AAGCGCAGGAAGCTGTTACT
Zm00001eb062080	GCTTCACTCGGGTCTTTCCA	CACTGCAAAAATTCCGCCCA
Zm00001eb336850	CCATTGCCATACCAACGTGC	CGGATCCTTCTGATCGTGGG
Zm00001eb122690	AATCGAACAACCTACCCGGC	AAGGAGGGAAGGAGATTGCG
Zm00001eb345070	GCTAGCTGCTCTCTTCGCAT	TGTTGTTTTGCTGCCTGGAT
Zm00001eb161910	CCCTGAAGAGATGGACGACG	CAGCCTACCAAGCCATGACA
FgTub	GGTCTCGACAGCAATGGTGTT	GCTTGTGTTTTTCGTGGCAGT
ZmTub	CTACCTCACGGCATCTGCTATGT	GTCACACACACTCGACTTCACG
